# Supplementary material for: Porous Organic Polymers-Supported Zeigler-Natta Catalysts for Preparing Highly Isotactic Polypropylene with Broad Molecular Weight Distribution
Source: Polymers (Basel). 2023 Jan 21;15(3):555. doi: 10.3390/polym15030555 (PMC9919294; doi:10.3390/polym15030555)
Supplement: Supplementary file 1 [file polymers-15-00555-s001.zip]

Archive with 1 entries (1 files):
- polymers-2098683-supplementary.pdf
